# Supplementary material for: Teaching Anxiety, Stress and Resilience During the COVID-19 Pandemic: Evaluating the Vulnerability of Academic Professionals in Mexico Through the Adapted COVID-19 Stress Scales
Source: Front Public Health. 2021 May 10;9:669057. doi: 10.3389/fpubh.2021.669057 (PMC8141807; doi:10.3389/fpubh.2021.669057)
Supplement: Supplementary Table 1 — Statistical Correlations for Gender (by Females and Males) vs. Adapted COVID STRESS SCALES, Teaching Anxiety and Preparedness, Resilience, and FOBAP. [file Data_Sheet_1.ZIP]

Archive with 12 entries (12 files):
- Supplemental Tables/Table S1.xlsx
- Supplemental Tables/Table S10.xlsx
- Supplemental Tables/Table S11.xlsx
- Supplemental Tables/Table S2.xlsx
- Supplemental Tables/Table S3.xlsx
- Supplemental Tables/Table S4.xlsx
- Supplemental Tables/Table S5.xlsx
- Supplemental Tables/Table S6.xlsx
- Supplemental Tables/Table S7.xlsx
- Supplemental Tables/Table S8.xlsx
- Supplemental Tables/Table S9.xlsx
- Suppplement Table Spanish.docx
