# Supplementary material for: Teaching Anxiety, Stress and Resilience During the COVID-19 Pandemic: Evaluating the Vulnerability of Academic Professionals in Mexico Through the Adapted COVID-19 Stress Scales
Source: Front Public Health. 2021 May 10;9:669057. doi: 10.3389/fpubh.2021.669057 (PMC8141807; doi:10.3389/fpubh.2021.669057)
Supplement: Supplementary Table 1 — Statistical Correlations for Gender (by Females and Males) vs. Adapted COVID STRESS SCALES, Teaching Anxiety and Preparedness, Resilience, and FOBAP. [file Data_Sheet_1.ZIP › Supplemental Tables/Table S8.xlsx]

## Sheet: Supplemental Table 8
WORK HOURS * DANGER
Cross Tables
			DANGER				Total
			ABSCENT	MILD	Teaching Teaching modeRATE	SEVERE
WORK HOURS	1 - 4h	Counts	1	5	9	2	17
		% of WORK HOURS	0.0588235	0.294118	0.529412	0.117647	1
	4 - 6h	Counts	4	8	23	6	41
		% of WORK HOURS	0.097561	0.195122	0.560976	0.146341	1
	6 - 8h	Counts	9	31	24	9	73
		% of WORK HOURS	0.123288	0.424658	0.328767	0.123288	1
	above 8h	Counts	5	24	34	18	81
		% of WORK HOURS	0.0617284	0.296296	0.419753	0.222222	1
Total		Counts	19	68	90	35	212
		% of WORK HOURS	0.0896226	0.320755	0.424528	0.165094	1
chi-squared tests
	Value	df	Asymptotic significance (bilateral)
Pearson´s Chi-squared	13.011a	9	0.162096
Verisimilitude	13.0138	9	0.161985
Linear association	0.258602	1	0.611082
# of valid cases	212
a. 3 cells (18.8%) with expected counts less than 5. The minimum count expected is1.52.
Symetric measures
		Value	asymptotic standard error	approx. Tb	approx. significance
Interval	Pearson´s R	0.0350086	0.0652044	0.507634	.612c
Ordinal	Spearman correlation	0.046947	0.0674831	0.681077	.497c
# of valid cases		212
a. Null hypothesis is not asumed
b. Use of the asymptotic standard error that assumes the null hypothesis.
c. It is based on normal approximation.
WORK HOURS * XENOPHOBIA
Cross Tables
			XENOPHOBIA				Total
			ABSCENT	MILD	Teaching Teaching modeRATE	SEVERE
WORK HOURS	1 - 4h	Counts	3	4	8	2	17
		% of WORK HOURS	0.176471	0.235294	0.470588	0.117647	1
	4 - 6h	Counts	8	15	17	1	41
		% of WORK HOURS	0.195122	0.365854	0.414634	0.0243902	1
	6 - 8h	Counts	18	34	15	6	73
		% of WORK HOURS	0.246575	0.465753	0.205479	0.0821918	1
	above 8h	Counts	16	35	24	6	81
		% of WORK HOURS	0.197531	0.432099	0.296296	0.0740741	1
Total		Counts	45	88	64	15	212
		% of WORK HOURS	0.212264	0.415094	0.301887	0.0707547	1
chi-squared tests
	Value	df	Asymptotic significance (bilateral)
Pearson´s Chi-squared	10.225a	9	0.332592
Verisimilitude	10.6541	9	0.300169
Linear association	0.760534	1	0.383162
# of valid cases	212
a. 3 cells (18.8%) with expected counts less than 5. The minimum count expected is1.20.
Symetric measures
		Value	asymptotic standard error	approx. Tb	approx. significance
Interval	Pearson´s R	-0.0600369	0.0699693	-0.871589	.384c
Ordinal	Spearman correlation	-0.0485892	0.0696958	-0.704957	.482c
# of valid cases		212
a. Null hypothesis is not asumed
b. Use of the asymptotic standard error that assumes the null hypothesis.
c. It is based on normal approximation.
WORK HOURS * TRAUMATIC STRESS
Cross Tables
			TRAUMATIC STRESS				Total
			ABSCENT	MILD	Teaching Teaching modeRATE	SEVERE
WORK HOURS	1 - 4h	Counts	10	7	0	0	17
		% of WORK HOURS	0.588235	0.411765	0	0	1
	4 - 6h	Counts	25	11	5	0	41
		% of WORK HOURS	0.609756	0.268293	0.121951	0	1
	6 - 8h	Counts	52	14	4	3	73
		% of WORK HOURS	0.712329	0.191781	0.0547945	0.0410959	1
	above 8h	Counts	50	16	9	6	81
		% of WORK HOURS	0.617284	0.197531	0.111111	0.0740741	1
Total		Counts	137	48	18	9	212
		% of WORK HOURS	0.646226	0.226415	0.0849057	0.0424528	1
chi-squared tests
	Value	df	Asymptotic significance (bilateral)
Pearson´s Chi-squared	12.268a	9	0.198634
Verisimilitude	15.2967	9	0.0831028
Linear association	1.49407	1	0.221586
# of valid cases	212
a. 7 cells (43.8%) with expected counts less than 5. The minimum count expected is.72.
Symetric measures
		Value	asymptotic standard error	approx. Tb	approx. significance
Interval	Pearson´s R	0.0841481	0.0605939	1.22376	.222c
Ordinal	Spearman correlation	0.0381279	0.0693325	0.552928	.581c
# of valid cases		212
a. Null hypothesis is not asumed
b. Use of the asymptotic standard error that assumes the null hypothesis.
c. It is based on normal approximation.
WORK HOURS * COMPULSIVE CHECKING
Cross Tables
			COMPULSIVE CHECKING				Total
			ABSCENT	MILD	Teaching Teaching modeRATE	SEVERE
WORK HOURS	1 - 4h	Counts	5	9	2	1	17
		% of WORK HOURS	0.294118	0.529412	0.117647	0.0588235	1
	4 - 6h	Counts	18	15	7	1	41
		% of WORK HOURS	0.439024	0.365854	0.170732	0.0243902	1
	6 - 8h	Counts	39	23	6	5	73
		% of WORK HOURS	0.534247	0.315068	0.0821918	0.0684932	1
	above 8h	Counts	27	34	16	4	81
		% of WORK HOURS	0.333333	0.419753	0.197531	0.0493827	1
Total		Counts	89	81	31	11	212
		% of WORK HOURS	0.419811	0.382075	0.146226	0.0518868	1
chi-squared tests
	Value	df	Asymptotic significance (bilateral)
Pearson´s Chi-squared	11.328a	9	0.253884
Verisimilitude	11.6252	9	0.235272
Linear association	0.572632	1	0.449215
# of valid cases	212
a. 5 cells (31.3%) with expected counts less than 5. The minimum count expected is.88.
Symetric measures
		Value	asymptotic standard error	approx. Tb	approx. significance
Interval	Pearson´s R	0.0520951	0.066244	0.755956	.451c
Ordinal	Spearman correlation	0.077263	0.0675543	1.123	.263c
# of valid cases		212
a. Null hypothesis is not asumed
b. Use of the asymptotic standard error that assumes the null hypothesis.
c. It is based on normal approximation.
WORK HOURS * SOCIAL ECONOMICAL
Cross Tables
			SOCIAL ECONOMICAL				Total
			ABSCENT	MILD	Teaching Teaching modeRATE	SEVERE
WORK HOURS	1 - 4h	Counts	5	3	9	0	17
		% of WORK HOURS	0.294118	0.176471	0.529412	0	1
	4 - 6h	Counts	8	16	16	1	41
		% of WORK HOURS	0.195122	0.390244	0.390244	0.0243902	1
	6 - 8h	Counts	16	39	14	4	73
		% of WORK HOURS	0.219178	0.534247	0.191781	0.0547945	1
	above 8h	Counts	14	43	19	5	81
		% of WORK HOURS	0.17284	0.530864	0.234568	0.0617284	1
Total		Counts	43	101	58	10	212
		% of WORK HOURS	0.20283	0.476415	0.273585	0.0471698	1
chi-squared tests
	Value	df	Asymptotic significance (bilateral)
Pearson´s Chi-squared	16.081a	9	0.0652064
Verisimilitude	17.0193	9	0.0484153
Linear association	0.1309	1	0.717501
# of valid cases	212
a. 6 cells (37.5%) with expected counts less than 5. The minimum count expected is.80.
Symetric measures
		Value	asymptotic standard error	approx. Tb	approx. significance
Interval	Pearson´s R	-0.0249074	0.0709916	-0.361055	.718c
Ordinal	Spearman correlation	-0.0355269	0.0718451	-0.515159	.607c
# of valid cases		212
a. Null hypothesis is not asumed
b. Use of the asymptotic standard error that assumes the null hypothesis.
c. It is based on normal approximation.
WORK HOURS * CONTAINATION
Cross Tables
			CONTAINATION				Total
			ABSCENT	MILD	Teaching Teaching modeRATE	SEVERE
WORK HOURS	1 - 4h	Counts	1	5	8	3	17
		% of WORK HOURS	0.0588235	0.294118	0.470588	0.176471	1
	4 - 6h	Counts	6	15	12	8	41
		% of WORK HOURS	0.146341	0.365854	0.292683	0.195122	1
	6 - 8h	Counts	15	27	22	8	72
		% of WORK HOURS	0.208333	0.375	0.305556	0.111111	1
	above 8h	Counts	12	26	29	12	79
		% of WORK HOURS	0.151899	0.329114	0.367089	0.151899	1
Total		Counts	34	73	71	31	209
		% of WORK HOURS	0.162679	0.349282	0.339713	0.148325	1
chi-squared tests
	Value	df	Asymptotic significance (bilateral)
Pearson´s Chi-squared	5.503a	9	0.788458
Verisimilitude	5.73542	9	0.766079
Linear association	0.480868	1	0.488029
# of valid cases	209
a. 2 cells (12.5%) with expected counts less than 5. The minimum count expected is2.52.
Symetric measures
		Value	asymptotic standard error	approx. Tb	approx. significance
Interval	Pearson´s R	-0.0480819	0.0670526	-0.692579	.489c
Ordinal	Spearman correlation	-0.0239981	0.0687489	-0.345372	.730c
# of valid cases		209
a. Null hypothesis is not asumed
b. Use of the asymptotic standard error that assumes the null hypothesis.
c. It is based on normal approximation.
WORK HOURS * FOBAP
Cross Tables
			FOBAP				Total
			ABSCENT	MILD	Teaching Teaching modeRATE	SEVERE
WORK HOURS	1 - 4h	Counts	9	4	2	2	17
		% of WORK HOURS	0.529412	0.235294	0.117647	0.117647	1
	4 - 6h	Counts	15	14	10	2	41
		% of WORK HOURS	0.365854	0.341463	0.243902	0.0487805	1
	6 - 8h	Counts	32	25	11	5	73
		% of WORK HOURS	0.438356	0.342466	0.150685	0.0684932	1
	above 8h	Counts	28	31	17	5	81
		% of WORK HOURS	0.345679	0.382716	0.209877	0.0617284	1
Total		Counts	84	74	40	14	212
		% of WORK HOURS	0.396226	0.349057	0.188679	0.0660377	1
chi-squared tests
	Value	df	Asymptotic significance (bilateral)
Pearson´s Chi-squared	5.384a	9	0.799668
Verisimilitude	5.33799	9	0.803906
Linear association	0.258862	1	0.610903
# of valid cases	212
a. 4 cells (25.0%) with expected counts less than 5. The minimum count expected is1.12.
Symetric measures
		Value	asymptotic standard error	approx. Tb	approx. significance
Interval	Pearson´s R	0.0350262	0.071463	0.507889	.612c
Ordinal	Spearman correlation	0.0502277	0.0695734	0.728789	.467c
# of valid cases		212
a. Null hypothesis is not asumed
b. Use of the asymptotic standard error that assumes the null hypothesis.
c. It is based on normal approximation.
WORK HOURS * Teaching anxiety and preparedness
Cross Tables
			Teaching anxiety and preparedness				Total
			ABSCENT	MILD	Teaching Teaching modeRATE	SEVERE
WORK HOURS	1 - 4h	Counts	3	11	3	0	17
		% of WORK HOURS	0.176471	0.647059	0.176471	0	1
	4 - 6h	Counts	1	29	11	0	41
		% of WORK HOURS	0.0243902	0.707317	0.268293	0	1
	6 - 8h	Counts	6	45	22	0	73
		% of WORK HOURS	0.0821918	0.616438	0.30137	0	1
	above 8h	Counts	3	51	26	1	81
		% of WORK HOURS	0.037037	0.62963	0.320988	0.0123457	1
Total		Counts	13	136	62	1	212
		% of WORK HOURS	0.0613208	0.641509	0.292453	0.00471698	1
chi-squared tests
	Value	df	Asymptotic significance (bilateral)
Pearson´s Chi-squared	8.979a	9	0.439241
Verisimilitude	8.50651	9	0.484014
Linear association	3.06119	1	0.0801829
# of valid cases	212
a. 9 cells (56.3%) with expected counts less than 5. The minimum count expected is.08.
Symetric measures
		Value	asymptotic standard error	approx. Tb	approx. significance
Interval	Pearson´s R	0.120449	0.067948	1.75828	.080c
Ordinal	Spearman correlation	0.104086	0.0670809	1.51658	.131c
# of valid cases		212
a. Null hypothesis is not asumed
b. Use of the asymptotic standard error that assumes the null hypothesis.
c. It is based on normal approximation.
WORK HOURS * RESILIENCE
Cross Tables
			RESILIENCE					Total
			Very low	Low	Normal	High	Very High
WORK HOURS	1 - 4h	Counts	0	0	1	7	9	17
		% of WORK HOURS	0	0	0.0588235	0.411765	0.529412	1
	4 - 6h	Counts	1	0	5	13	22	41
		% of WORK HOURS	0.0243902	0	0.121951	0.317073	0.536585	1
	6 - 8h	Counts	4	3	3	19	44	73
		% of WORK HOURS	0.0547945	0.0410959	0.0410959	0.260274	0.60274	1
	above 8h	Counts	3	1	12	25	40	81
		% of WORK HOURS	0.037037	0.0123457	0.148148	0.308642	0.493827	1
Total		Counts	8	4	21	64	115	212
		% of WORK HOURS	0.0377358	0.0188679	0.0990566	0.301887	0.542453	1
chi-squared tests
	Value	df	Asymptotic significance (bilateral)
Pearson´s Chi-squared	11.521a	12	0.484871
Verisimilitude	13.1762	12	0.356368
Linear association	1.17541	1	0.278292
# of valid cases	212
a. 10 cells (50.0%) with expected counts less than 5. The minimum count expected is.32.
Symetric measures
		Value	asymptotic standard error	approx. Tb	approx. significance
Interval	Pearson´s R	-0.074637	0.0577564	-1.08462	.279c
Ordinal	Spearman correlation	-0.0652163	0.0672132	-0.94709	.345c
# of valid cases		212
a. Null hypothesis is not asumed
b. Use of the asymptotic standard error that assumes the null hypothesis.
c. It is based on normal approximation.
WORK HOURS * TOTALSECTIONS
Cross Tables
			TOTALSECTIONS				Total
			ABSCENT	MILD	Teaching Teaching modeRATE	SEVERE
WORK HOURS	1 - 4h	Counts	2	7	8	0	17
		% of WORK HOURS	0.117647	0.411765	0.470588	0	1
	4 - 6h	Counts	5	20	16	0	41
		% of WORK HOURS	0.121951	0.487805	0.390244	0	1
	6 - 8h	Counts	16	42	11	4	73
		% of WORK HOURS	0.219178	0.575342	0.150685	0.0547945	1
	above 8h	Counts	11	38	28	4	81
		% of WORK HOURS	0.135802	0.469136	0.345679	0.0493827	1
Total		Counts	34	107	63	8	212
		% of WORK HOURS	0.160377	0.504717	0.29717	0.0377358	1
chi-squared tests
	Value	df	Asymptotic significance (bilateral)
Pearson´s Chi-squared	15.560a	9	0.0766671
Verisimilitude	18.3267	9	0.0315665
Linear association	0.0049103	1	0.944135
# of valid cases	212
a. 5 cells (31.3%) with expected counts less than 5. The minimum count expected is.64.
Symetric measures
		Value	asymptotic standard error	approx. Tb	approx. significance
Interval	Pearson´s R	0.00482406	0.0658707	0.0699081	.944c
Ordinal	Spearman correlation	0.0170885	0.0693222	0.247672	.805c
# of valid cases		212
a. Null hypothesis is not asumed
b. Use of the asymptotic standard error that assumes the null hypothesis.
c. It is based on normal approximation.
Chi-squared testing
WORKS 1 TO 4 HOURS
DANGER
	Counts	N expected	Residue
ABSENT	1	4.25	-3.25
MILD	5	4.25	0.75
MODERATE	9	4.25	4.75
SEVERE	2	4.25	-2.25
Total	17
XENOPHOBIA
	Counts	N expected	Residue
ABSENT	3	4.25	-1.25
MILD	4	4.25	-0.25
MODERATE	8	4.25	3.75
SEVERE	2	4.25	-2.25
Total	17
TRAUMATIC STRESS
	Counts	N expected	Residue
ABSENT	10	8.5	1.5
MILD	7	8.5	-1.5
Total	17
COMPULSIVE CHECKING
	Counts	N expected	Residue
ABSENT	5	4.25	0.75
MILD	9	4.25	4.75
MODERATE	2	4.25	-2.25
SEVERE	1	4.25	-3.25
Total	17
CONTAMINATION
	Counts	N expected	Residue
ABSENT	5	5.66667	-0.666667
MILD	3	5.66667	-2.66667
MODERATE	9	5.66667	3.33333
Total	17
SOCIAL ECONOMICAL
	Counts	N expected	Residue
ABSENT	1	4.25	-3.25
MILD	5	4.25	0.75
MODERATE	8	4.25	3.75
SEVERE	3	4.25	-1.25
Total	17
FOBAP
	Counts	N expected	Residue
ABSENT	9	4.25	4.75
MILD	4	4.25	-0.25
MODERATE	2	4.25	-2.25
SEVERE	2	4.25	-2.25
Total	17
TEACHING ANXIETY AND PREPAREDNESS
	Counts	N expected	Residue
ABSENT	3	5.66667	-2.66667
MILD	11	5.66667	5.33333
MODERATE	3	5.66667	-2.66667
Total	17
RESILIENCE
	Counts	N expected	Residue
NORMAL	1	5.66667	-4.66667
HIGH	7	5.66667	1.33333
VERY HIGH	9	5.66667	3.33333
Total	17
TOTAL SECTIONS
	Counts	N expected	Residue
ABSENT	2	5.66667	-3.66667
MILD	7	5.66667	1.33333
MODERATE	8	5.66667	2.33333
Total	17
Statistics
	DANGER	XENOPHOBIA	TRAUMATIC STRESS	COMPULSIVE CHECKING	CONTAMINATION	SOCIAL ECONOMICAL	FOBAP	TEACHING ANXIETY AND PREPAREDNESS	RESILIENCE	TOTAL SECTIONS
Chi-cuadrado	9.118a	4.882a	.529b	9.118a	3.294c	6.294a	7.706a	7.529c	6.118c	3.647c
gl	3	3	1	3	2	3	3	2	2	2
Sig. asintótica	0.0277669	0.180617	0.466854	0.0277669	0.192616	0.0981454	0.0524979	0.0231744	0.0469429	0.161455
a. 4 casillas (100.0%) han expected frecuencias menores que 5. La frecuencia mínima de casilla expected es 4.3.
b.0 cells (0.0%) have an expected count lower than 5. The minimal expected frequency cell count is 8.5.
c.0 cells (0.0%) have an expected count lower than 5. The minimal expected frequency cell count is 5.7.
WORKS 4 TO 6 HOURS
DANGER
	Counts	N expected	Residue
ABSENT	4	10.25	-6.25
MILD	8	10.25	-2.25
MODERATE	23	10.25	12.75
SEVERE	6	10.25	-4.25
Total	41
XENOPHOBIA
	Counts	N expected	Residue
ABSENT	8	10.25	-2.25
MILD	15	10.25	4.75
MODERATE	17	10.25	6.75
SEVERE	1	10.25	-9.25
Total	41
TRAUMATIC STRESS
	Counts	N expected	Residue
ABSENT	25	13.6667	11.3333
MILD	11	13.6667	-2.66667
MODERATE	5	13.6667	-8.66667
Total	41
COMPULSIVE CHECKING
	Counts	N expected	Residue
ABSENT	18	10.25	7.75
MILD	15	10.25	4.75
MODERATE	7	10.25	-3.25
SEVERE	1	10.25	-9.25
Total	41
CONTAMINATION
	Counts	N expected	Residue
ABSENT	8	10.25	-2.25
MILD	16	10.25	5.75
MODERATE	16	10.25	5.75
SEVERE	1	10.25	-9.25
Total	41
SOCIAL ECONOMICAL
	Counts	N expected	Residue
ABSENT	6	10.25	-4.25
MILD	15	10.25	4.75
MODERATE	12	10.25	1.75
SEVERE	8	10.25	-2.25
Total	41
FOBAP
	Counts	N expected	Residue
ABSENT	15	10.25	4.75
MILD	14	10.25	3.75
MODERATE	10	10.25	-0.25
SEVERE	2	10.25	-8.25
Total	41
TEACHING ANXIETY AND PREPAREDNESS
	Counts	N expected	Residue
ABSENT	1	13.6667	-12.6667
MILD	29	13.6667	15.3333
MODERATE	11	13.6667	-2.66667
Total	41
RESILIENCE
	Counts	N expected	Residue
VERY LOW	1	10.25	-9.25
NORMAL	5	10.25	-5.25
HIGH	13	10.25	2.75
VERY HIGH	22	10.25	11.75
Total	41
TOTAL SECTIONS
	Counts	N expected	Residue
ABSENT	5	13.6667	-8.66667
MILD	20	13.6667	6.33333
MODERATE	16	13.6667	2.33333
Total	41
Statistics
	DANGER	XENOPHOBIA	TRAUMATIC STRESS	COMPULSIVE CHECKING	CONTAMINATION	SOCIAL ECONOMICAL	FOBAP	TEACHING ANXIETY AND PREPAREDNESS	RESILIENCE	TOTAL SECTIONS
Chi-cuadrado	21.927a	15.488a	15.415b	17.439a	15.293a	4.756a	10.220a	29.463b	25.244a	8.829b
gl	3	3	2	3	3	3	3	2	3	2
Sig. asintótica	6.75583e-05	0.00144386	0.000449526	0.000574001	0.00158287	0.190553	0.0167895	4.00038e-07	1.37295e-05	0.012099
a.0 cells (0.0%) have an expected count lower than 5. The minimal expected frequency cell count is 10.3.
b.0 cells (0.0%) have an expected count lower than 5. The minimal expected frequency cell count is 13.7.
WORKS 6 TO 8 HOURS
DANGER
	Counts	N expected	Residue
ABSENT	9	18.25	-9.25
MILD	31	18.25	12.75
MODERATE	24	18.25	5.75
SEVERE	9	18.25	-9.25
Total	73
XENOPHOBIA
	Counts	N expected	Residue
ABSENT	18	18.25	-0.25
MILD	34	18.25	15.75
MODERATE	15	18.25	-3.25
SEVERE	6	18.25	-12.25
Total	73
TRAUMATIC STRESS
	Counts	N expected	Residue
ABSENT	52	18.25	33.75
MILD	14	18.25	-4.25
MODERATE	4	18.25	-14.25
SEVERE	3	18.25	-15.25
Total	73
COMPULSIVE CHECKING
	Counts	N expected	Residue
ABSENT	39	18.25	20.75
MILD	23	18.25	4.75
MODERATE	6	18.25	-12.25
SEVERE	5	18.25	-13.25
Total	73
CONTAMINATION
	Counts	N expected	Residue
ABSENT	16	18.25	-2.25
MILD	39	18.25	20.75
MODERATE	14	18.25	-4.25
SEVERE	4	18.25	-14.25
Total	73
SOCIAL ECONOMICAL
	Counts	N expected	Residue
ABSENT	15	18	-3
MILD	27	18	9
MODERATE	22	18	4
SEVERE	8	18	-10
Total	72
FOBAP
	Counts	N expected	Residue
ABSENT	32	18.25	13.75
MILD	25	18.25	6.75
MODERATE	11	18.25	-7.25
SEVERE	5	18.25	-13.25
Total	73
TEACHING ANXIETY AND PREPAREDNESS
	Counts	N expected	Residue
ABSENT	6	24.3333	-18.3333
MILD	45	24.3333	20.6667
MODERATE	22	24.3333	-2.33333
Total	73
RESILIENCE
	Counts	N expected	Residue
VERY LOW	4	14.6	-10.6
LOW	3	14.6	-11.6
NORMAL	3	14.6	-11.6
HIGH	19	14.6	4.4
VERY HIGH	44	14.6	29.4
Total	73
TOTAL SECTIONS
	Counts	N expected	Residue
ABSENT	16	18.25	-2.25
MILD	42	18.25	23.75
MODERATE	11	18.25	-7.25
SEVERE	4	18.25	-14.25
Total	73
Statistics
	DANGER	XENOPHOBIA	TRAUMATIC STRESS	COMPULSIVE CHECKING	CONTAMINATION	SOCIAL ECONOMICAL	FOBAP	TEACHING ANXIETY AND PREPAREDNESS	RESILIENCE	TOTAL SECTIONS
Chi-cuadrado	20.096a	22.397a	87.274a	42.671a	35.986a	11.444b	25.356a	31.589c	86.658d	45.192a
gl	3	3	3	3	3	3	3	2	4	3
Sig. asintótica	0.00016215	5.39221e-05	8.43283e-19	2.89007e-09	7.53848e-08	0.00955007	1.30069e-05	1.38206e-07	6.74903e-18	8.42382e-10
a.0 cells (0.0%) have an expected count lower than 5. The minimal expected frequency cell count is 18.3.
b.0 cells (0.0%) have an expected count lower than 5. The minimal expected frequency cell count is 18.0.
c.0 cells (0.0%) have an expected count lower than 5. The minimal expected frequency cell count is 24.3.
d.0 cells (0.0%) have an expected count lower than 5. The minimal expected frequency cell count is 14.6.
WORKS MORE THAN 8 HOURS
DANGER
	Counts	N expected	Residue
ABSENT	5	20.25	-15.25
MILD	24	20.25	3.75
MODERATE	34	20.25	13.75
SEVERE	18	20.25	-2.25
Total	81
XENOPHOBIA
	Counts	N expected	Residue
ABSENT	16	20.25	-4.25
MILD	35	20.25	14.75
MODERATE	24	20.25	3.75
SEVERE	6	20.25	-14.25
Total	81
TRAUMATIC STRESS
	Counts	N expected	Residue
ABSENT	50	20.25	29.75
MILD	16	20.25	-4.25
MODERATE	9	20.25	-11.25
SEVERE	6	20.25	-14.25
Total	81
COMPULSIVE CHECKING
	Counts	N expected	Residue
ABSENT	27	20.25	6.75
MILD	34	20.25	13.75
MODERATE	16	20.25	-4.25
SEVERE	4	20.25	-16.25
Total	81
CONTAMINATION
	Counts	N expected	Residue
ABSENT	14	20.25	-6.25
MILD	43	20.25	22.75
MODERATE	19	20.25	-1.25
SEVERE	5	20.25	-15.25
Total	81
SOCIAL ECONOMICAL
	Counts	N expected	Residue
ABSENT	12	19.75	-7.75
MILD	26	19.75	6.25
MODERATE	29	19.75	9.25
SEVERE	12	19.75	-7.75
Total	79
FOBAP
	Counts	N expected	Residue
ABSENT	28	20.25	7.75
MILD	31	20.25	10.75
MODERATE	17	20.25	-3.25
SEVERE	5	20.25	-15.25
Total	81
TEACHING ANXIETY AND PREPAREDNESS
	Counts	N expected	Residue
ABSENT	3	20.25	-17.25
MILD	51	20.25	30.75
MODERATE	26	20.25	5.75
SEVERE	1	20.25	-19.25
Total	81
RESILIENCE
	Counts	N expected	Residue
VERY LOW	3	16.2	-13.2
LOW	1	16.2	-15.2
NORMAL	12	16.2	-4.2
HIGH	25	16.2	8.8
VERY HIGH	40	16.2	23.8
Total	81
TOTAL SECTIONS
	Counts	N expected	Residue
ABSENT	11	20.25	-9.25
MILD	38	20.25	17.75
MODERATE	28	20.25	7.75
SEVERE	4	20.25	-16.25
Total	81
Statistics
	DANGER	XENOPHOBIA	TRAUMATIC STRESS	COMPULSIVE CHECKING	CONTAMINATION	SOCIAL ECONOMICAL	FOBAP	TEACHING ANXIETY AND PREPAREDNESS	RESILIENCE	TOTAL SECTIONS
Chi-cuadrado	21.765a	22.358a	60.877a	25.519a	39.049a	12.392b	20.679a	81.321a	65.852c	35.790a
gl	3	3	3	3	3	3	3	3	4	3
Sig. asintótica	7.29879e-05	5.4946e-05	3.81907e-13	1.20284e-05	1.69435e-08	0.006153	0.000122735	1.5983e-17	1.70209e-13	8.29388e-08
a.0 cells (0.0%) have an expected count lower than 5. The minimal expected frequency cell count is 20.3.
b.0 cells (0.0%) have an expected count lower than 5. The minimal expected frequency cell count is 19.8.
c.0 cells (0.0%) have an expected count lower than 5. The minimal expected frequency cell count is 16.2.
